# Supplementary material for: A Q fever outbreak associated to courier transport of pets
Source: PLoS One. 2019 Nov 25;14(11):e0225605. doi: 10.1371/journal.pone.0225605 (PMC6876792; doi:10.1371/journal.pone.0225605)
Supplement: S1 Table — (XLSX) [file pone.0225605.s002.xlsx]

## Sheet: Sheet1
Patient	Case (seroconversion with or without symptoms)	Platform	Serology and blood extraction
			1st serological analysis		2nd serological analysis		Seroconversion
			IgM	IgG	IgM	IgG
1	Yes	Bizkaia	1/ 100	1/ 200	1/ 200	1/ 200	Yes
2	Yes	Bizkaia	POS	1/ 1024	ND	1/ 2048	Yes
3	Yes	Bizkaia	Weak POS	Weak POS	POS	1/ 256	Yes
4	Yes	Araba	Neg	1/ 128	ND	1/ 2048	Yes
5	No	Araba	Neg	1/ 128	Neg	< 1/ 128	No
6	Probable	Bizkaia	1/ 1536	1/ 2048	1/ 1536	1/ 2048	No
7	No	Bizkaia	Neg	1/ 128			NA
8	No	Araba	Neg	Neg	Neg	Neg	No
9	No	Araba	Neg	Neg	Neg	Neg	No
10	No	Bizkaia	Neg	Neg	Neg	Neg	No
11	No	Bizkaia	Neg	Neg	Neg	Neg	No
12	No	Bizkaia	Neg	Neg			NA
13	No	Bizkaia	Neg	Neg	Neg	1 / 80	No
14	No	Bizkaia	Neg	Neg	Neg		No
15	No	Bizkaia	Neg	< 1/ 50	Neg	Neg	No
16	No	Bizkaia	Neg	ND			NA
17	No	Bizkaia	Neg	Neg			NA
18	No	Bizkaia	Neg	ND			NA
19	No	Bizkaia	Neg	< 1/ 50			NA
20	Probable	Bizkaia	Neg	1/ 1024			NA
21	No	Bizkaia	Neg	Neg			NA
22	No	Bizkaia	Neg	< 1/ 50			NA
23	No	Bizkaia	Neg	Neg			NA
24	No	Bizkaia	< 1/ 50	< 1/ 50	Neg	< 1/ 50	No
25	No	Bizkaia	Neg	Neg	ND	Neg	No
26	No	Bizkaia	Neg	Neg	Neg	Neg	No
27	No	Bizkaia	ND	Neg			NA
28	No	Bizkaia	Neg	ND	ND	Neg	No
29	Yes	Araba	Neg	Neg	POS	1/ 80	Yes
30	Probable	Bizkaia	POS	1/ 160	POS	1/ 160	No
31	No	Araba	Neg	Neg	Neg	Neg	No
32	No	Araba	Neg	Neg	Neg	Neg	No
33	No	Araba	Neg	Neg	Neg	Neg	No
34	No	Araba	Neg	Neg	Neg	Neg	No
35	No	Araba	Neg	Neg	Neg	Neg	No
36	No	Araba	Neg	Neg	Neg	Neg	No
37	No	Araba	Neg	Neg	Neg	Neg	No
38	No	Bizkaia	Neg	Neg	Neg	Neg	No
39	No	Bizkaia	Neg	Neg	Neg	Neg	No
40	No	Bizkaia	Neg	Neg	Neg	Neg	No
41	No	Bizkaia	Neg	Neg			NA
42	No	Bizkaia	Neg	Neg	Neg	Neg	No
43	No	Bizkaia	Neg	Neg	Neg	Neg	No
44	Probable	Bizkaia	1/ 24	1/ 1024	1/ 24	1/ 256	No
45	No	Bizkaia	Neg	Neg	Neg	Neg	No
46	Yes	Bizkaia	POS	1/ 256	ND	1/ 512	Yes
47	Yes	Araba	Neg	< 1/ 128	ND	1/ 1024	Yes
48	No	Bizkaia	Neg	Neg			NA
49	No	Bizkaia	Neg	Neg			NA
50	Yes	Bizkaia	Neg	1/ 512	ND	1/ 1024	Yes
51	No	Bizkaia	Neg	ND			NA
52	No	Bizkaia	Neg	< 1/ 128	Neg	Neg	No
53	No	Araba	1/ 192	1/ 128	1/ 192	1/ 128	No
54	Probable	Bizkaia	1/ 192	1/ 512	1/ 192	1/ 512	No
55	No	Araba	Neg	Neg	Neg	Neg	No
56	No	Araba	Neg	Neg	Neg	Neg	No
57	No	Araba	Neg	Neg	Neg	Neg	No
58	No	Bizkaia	Neg	Neg	Neg	Neg	No
59	Probable	Bizkaia	Neg	POS	Neg	1/ 256	No
60	No	Bizkaia	Neg	POS	Neg	1/ 128	No
61	No	Bizkaia	Neg	Neg	Neg	Neg	No
62	No	Araba	Neg	Neg	Neg	Neg	No
63	Yes	Bizkaia	Neg	< 1/ 128	1/ 400	1/ 800	Yes
64	Yes	Bizkaia	POS	1/ 2048	ND	1/ 4096	Yes
Neg: negative
POS: positive
IgM and IgG determined by IFAT (titre) or ELISA (POS/NEG)
NA: Non applicable
ND: Not done
